# Supplementary material for: Population health interventions for cardiometabolic diseases in primary care: a scoping review and RE-AIM evaluation of current practices
Source: Front Med (Lausanne). 2024 Jan 4;10:1275267. doi: 10.3389/fmed.2023.1275267 (PMC10794664; doi:10.3389/fmed.2023.1275267)
Supplement: Supplementary file 1 [file Table_1.xlsx]

## Sheet: Reach
Author, year	Description target population	Demographic, behavioral information about target population	Method to identify the target population	Recruitment strategies	Inclusion/exclusion criteria for individuals	Eligible, invited (exposed to recruitment) potential participants	Sample size	Individual participation rate (sample size/eligible invited potential participants)	Comparisons between the target population and the study sample	Statistical comparisons between the target population and the study sample	Cost of recruitment	Qualitative methods to measure reach	Cost of recruitment	Use of qualitative methods to measure reach
Hickey MD, et al. (2021)	Nonpregnant adults (age ≥18 years) with uncontrolled hypertension identified through baseline screening		Hypertension screening was conducted using an algorithm based on WHO/International Society of Hypertension guidelines	In 32 communities, participants with uncontrolled hypertension were scheduled for appointments at the nearest government-run health center. Comorbid HIV patients received a 1-time transportation voucher for care linkage. In intervention communities, additional strategies included introducing patients to clinic staff at community health campaigns and providing a phone number for questions. For com…	Included: Elevated initial blood pressure (systolic ≥140 mm Hg or diastolic ≥90 mm Hg) with two repeat measurements. Uncontrolled hypertension diagnosed if systolic BP ≥140 mm Hg or diastolic BP ≥90 mm Hg on all measurements. Diabetes screening: adults with risk factors or hyperglycemia symptoms, using random fingerstick glucose measurement; diagnosis based on random glucose >11 mmol/L or self-re…			10,928/ 86,078 = 13%					$1.16 USD per person	N / A
Ross JAD, et al. (2022)	Adults age >18 years, diagnosed with NDH (at least one HbA1c reading of 42-47 mmol/mol or at least one fasting blood glucode reading of 5.5-6.9 mmol/L in 12 months prior to referral		The referral pathway into the program differed across the various local pilot areas. In most areas, eligible participants were identified from GP lists or at NHS Health Checks.	Participants were informed they were at high risk of dveloping T2DM and offered referral to a DPP.	Inclusion: Adults age >18 years, diagnosed with NDH (at least one HbA1c reading of 42-47 mmol/mol or at least one fasting blood glucode reading of 5.5-6.9 mmol/L in 12 months prior to referral. Exclusion: people already diagnosed with diabetes, pregnant woman, and people with a BMI below 18 kg/m			3623 / 5053 = 64%					N / A	N / A
Plutzky J, et al. (2022)	Patients with indications for LDL-C lowering therapy therapy who were not at guideline-directed LDL-C targets and/or not receiving indicated cholesterol treatment		Identifying via BWH Clinical Data Repository	Based on program objectives and feasibility, an initial target cohort of the first 1000 patients identified and contacted was planned. Following PCP guidance, eligible patient identification prompted caregiver EMR notification, ans passive program enrollment unless excluded by PCP.	Blue Cross Blue Shield of Massachusetts (BCBSMA) insured patients actively followed (≥1 prior calendar year clinic visit) among 192 collaborating BWH PCPs (19 clinical practices) who were on sub-optimal 2013 ACC/AHA cholesterol guideline-directed therapy			1021 / 1631 = 63%					N / A	N / A
Sidebottom AC, et al. (2021)a,1	adults 40-79 years in the New Ulm ZIP code		EHR data assessment	Community screening based on EHR data	Included: 1) they lived in the NU or comparison community zip codes, 2) were 40-79 at baseline, 3) had no opted out of the use of their EHR data for research and 4) had at least one ambulatory face-to-face visi during baseline with a blood pressure value. Excluded: patients who died, did not provide consent for use of their EHR data			8112 / 10,102 = 80%					N / A	N / A
Wilson KE, et al. (2021)	Adults with pre-diabetes		EHR data assessment	Potential participants were identified through the electronic health record (EHR) with an automated search for ICD-9 and ICD-10 codes to capture patient records suggesting possible eligibility based on eligible age, body mass index (BMI), and, if available, a recent hemoglobin A1c laboratory test indicative of prediabetes	Patients with diabetes			599 / 10,770 = 6%					A total of 5,218 hr were spent on the recruitment process as a whole, excluding the processes conducted by physicians (e.g., review of patient list). Recruitment mailer and phone calls alone required about 57 hr per week.	N / A
Kozlowska O, et al. (2020)	Patients with Diabetes at risk of developing complications from diabetes care		National Diabetes Audit and a monthly diabetes dashboard which included local indicators of quality of care as well as national indicators.	A list of patients referred to the virtual clinic	Inclusion: patients with HbA1c greater than 9% (75 mmol/mol) patients with HbA1c lower than 6.5% (48 mmol/mol) on insulin or sulphonylurea patients with diabetes and eGFR <30 ml/min			150 / 3560 = 4%					N / A	Observations of the virtual clinics and survey with healthcare professionals
Baer HJ, et al. (2020)	Eligible patients were aged 20 to 70 years and had a scheduled primary care visit, a BMI between 27 and less than 40, and a diagnosis of hypertension or type 2 diabetes.		We used the electronic health record (EHR) to identify potentially eligible patients	We used the electronic health record (EHR) to identify potentially eligible patients, who were sent a recruitment letter by mail or electronically if they had a patient portal account. Interested patients were screened and a research assistant reviewed the EHR prior to enrollment to confirm that the patient met all criteria.	Eligible patients were aged 20 to 70 years and had a scheduled primary care visit, a BMI between 27 and less than 40, and a diagnosis of hypertension or type 2 diabetes. Eligible patients also had to speak English or Spanish, have internet access, and be motivated to lose weight. We excluded patients who had undergone or were planning to undergo bariatric surgery, had weight loss of 5% or greater…			840 / 26393 = 3%					N / A	N / A
Cykert S, et al. (2020)	Patients at high cardiovascular risk (10‐year Atherosclerotic Cardiovascular Disease Risk Score ≥ 10%)		EHR data assessment using a ASCVD risk calculating dashboard	EHR data assessment using a ASCVD risk calculating dashboard	Ineligible practices: practices > 10 providers, not on an EHR, not on CCNC Informatics Center EHR candidate list, not willing to be connecte to CCNC, who do not accept Medicaid patients, not on Carolina ACCESS II list, who do not serve adults			146,826 / 437,556 = 34%					N / A	N / A
Jølle A, et al. (2018)	Adults ≥20 with high risk diabetes (FINDRISC sore ≥15 of 26) within the county of Nord-Trondelag		Through a population survey	Patients were informed about their elevated diabetes risk on site and were invited to a follow-up examination. They received written information by surface mail on how to prepare for the OGTT and made an appointment for the examination by phone	1) patients ≥ 20 years in nord-trondelag county. 2) high risk for diabetes (FINDRISC score ≥15)			2634 / 5297 = 50%					The 2380 participants provided a total of 5927 examinations	N/A
Emerson JF, et al. (2016)	Referred patients with type 2 diabetes across 4 counties, West Virginia		EHR data (Durham), provider referrals	Primary careproviders referred patients with type 2 diabetes to the multidisciplinary SEDI team of physicians, nurses, social workers, nutritionists, diabetes educators, and community health workers. The SEDI team screened potential participants and, after categorizing them into low, moderate, and high risk of a serious outcome in the next year, the team recruited participants from the high-risk …	Patients with type 2 diabetes referred by primary care provider			10 / 127 = 8%					N/A	N/A
Schwartz MD, et al. (2015)a,2	Hypertensive/smoking veterans		Through primary care times from the Veterans Affairs New York Harbor	PACTs were stratified by site (Brooklyn or Manhattan) and by solo versus multiple PCP, and then randomly assigned to one of three groups: Control, PMA Support, and PMA Support plus targeted panel management education	Patients were attributed to a PACT panel if they had at least two visits to the PCP within 2 years. Panels were updated monthly. We identified hypertensive patients using ICD-9 codes from two or more encounters within the previous 2 years and smokers using the routine electronic screening reminder in the medical record.			N/A					N/A	N/A
Evans CD, et al. (2010)	Adults with a Framingham Risk Score of > 15%, coronary artery desease risk equivalent ( coronary artery disease, cerebrovasculair disease or diabetus mellitus)		Physicians were asked to refer all patients with cardiovascular risk factor (hypertension, dyslipidemia, diabetes Mellitus or a previous cardiovasculair event)	All refferd patients were given a written informed consent form and were contacted within one week to determin intrest in enrollment	Adults ramingham Risk Score >15% or a coronary artery desease risk equivalent ( coronary artery disease, cerebrovasculair disease or diabetus mellitus) Exclusion criterea: severe phyciatrical conditions, systhomatic heart failure (NHYA II or III) terminal Illeness, concurrent partisipation in an investiogational study, pragnent or breastfeeding)			176 / 252=70%					N/A	N/A
Van Houtven CH, et al. (2018)	Patients at risk or diagnosed with diabetus		Patients with diabetes were refered to the SEDI team by primary care providers and screened	Patients were refferd to the SEDI team by primary care providers	All patients with risk of diagnosed diabetes			65.683 / 68.931 = 95%					N/A	N/A
Ashburner JM, et al. (2017)	patients with diabetes, cardiovascular disease, and hypertension.		Validated automated algorithm was modified to be used in near real time to identify potential eligible adult	N/A	Eligible adult (≥18 years) patients who had at least 1 visit to a study practice within the prior 3 years at baseline or had a visit during the 6-month follow-up period and were connected with a specific network physician or practice.			66.091 / 160.123 = 41%					N/A	N/A
Price-Haywood EG, et al. (2017)	Adult patients 18>years and older had hypertention or diabitus	Disease regestry and patients were proactivly called	Patients were referd to the pharmasist when they were 1. newly diagnosed, 2. counseling for insuline therapy or lifestyle counseling 3. poor disease controle and needed medication management.	High risk patients for complications diabetic with A1c >9 or hypertensive patients systh >160 mmHg and diast >100mmHg	Hypertension; less than 25%, Diabetes 47%	NA	na	N/A					N/A	NA
Wan EYF, et al. (2018)a,3	Patients with DM under control with the general outpatients clinics in Hong Kong		All patients diabetic patients under control with the general out patients clinics with DM	Patients were randomly asked to join the RAMP- DM protocol during their reguair control visits at the general out patients clinics	adults aged > 18 years, clinical diagnosis type 2DM and no prior cardiovasculair disease or microvasculair complications, patients were inrolled in de RAMP-DM program between 1 august 2009 and 30 june 2011			53,436 / 121,584 = 44%					N/A	NA
Clark CM Jr, et al.- (2001)	All patients with diabetes		N/A	Randomly selected out of a 18492 patients enrolled in RAMP-DM	Patients with diabetes, General Out patients Clinics			1248/18492= 7%					N/A	NA
Clark CM Jr, et al.- (2001)	Patients with DM under control with a managed care organization		1121 patients were identified by a computerized database	1121 patients were identified and recieved a letter. 655 patients were randomly selected for telephone follow up. 431 of the 555 contacted patients met the inclusion criteria and 370 of them were inwilling ot enrol.	Adults aged between 21 and 75 years, excluded when: end-stage renal disease, dialysis, stage III or IV heartfailure, in anothe clinical trial, had gestinal diabetes or were pregnant, or institutionalized or unable to provide self -care			370 / 1,121 = 33%					N/A	NA
Mori J. Krantz MD, et al. (2013)a,4	Cardiovascular at-risk participants as any individual with an uncontrolled risk factor per national guidelines21–23 or having an FRS of 10% or greater		Electronic data collection system	Program participants were recruited primarily via community outreach	All patients with risk of cardiovascular disease (FRS >10%)			698 / 4,743 = 15%					N/A	N/A
Jazowski SA, et al. (2020)a,5	Veterans (18-79 years) living in a rural area (North Carolina) with uncontrolled blood pressure (systolic blood pressure >140 mmHG) and/or meeting criteria for, but not prescribed statin therapy.		Population health manager reviewed clinical data/electronic health records	identified patients received a letter which communicated patient-specific CVD risk and associated health implications, self-management strategies, and topics to discuss with their primary care team	Adults (aged 18-79) with uncontrolled blood pressure (systolic blood pressure > 140 mmHg) and/or meeting criteria for, but not prescribed, statin therapy			62 / 100 = 62%					N/a	N/A
Yu EY, et al. (2016)	Patients with hypertension who are aged less than 80 years, without existing CVD or diabetes mellitus, but with suboptimal BP control (BP _x0004_ 140/90 mmHg)		Care-managers, registred nurses, enrolled patients via standardized CVD-risk assessment, hypertensive complication screening and assessment on adherence to medication and lifestyle.	Standardized comprehensive CVD-risk assessment	Patients with hypertension who are aged less than 80 years, without existing CVD or diabetes mellitus, but with suboptimal BP control (BP _x0004_ 140/90 mmHg)			20,524 / 63,725 = 32%					N/A	N/A
Singh S, et al. (2022)	All patients with diabetes in West Hampshire and Southampton City		N/A	Participant‐level data from electronic patient records routinely collected at GP practices were used from January 1990 to March 2020 to record patients with diagnosis of type 2 diabetes in West Hampshire and Southampton City.	N/A			N/A					N/A	N/A
	Protocollen
Coordinating Healthcare with Artificial Intelligence-supported Technology in Atrial Fibrillation: CHAT-AF	INTERVENTIE NIET TE VINDEN
mHealth app using machine learning to increase physical activity in diabetes and depression: clinical trial protocol for the DIAMANTEStudy	Unknown		i) diabetes type II, nclusion criteria were nonoptimal glycemic control (glycated hemoglobin [HbA1c] over 6.5%), a sedentary lifestyle with no dedicated physical activity up to the recruitment to the study, and ownership of an Android-based smartphone with a data connection (Wi-Fi at home or cellular data). ii) Aanpassingen van leefstijlgewoonte; actieve beweging iii) leefstijlinterventie bij DT2…	Yes,The training data consisted of all previously collected xi,t and yi,t pairs. We trained a learning algorithm, specifically a linear regression algorithm with interactions, to predict yi,t from xi,t. (https://www.ncbi.nlm.nih.gov/pmc/articles/PMC5654735/)	Yes, see Feedback Message Policies	No	No?	no	No	Wordt in de RCT eigenlijk external validation gedaan?	Yes	Yes	no	Partly	Partly, calculation of the size has not been described		Partly, not to all end users. Lijkt erop dat patienten niet transparant kunnen inzien hoe de messages zijn ontwikkelt			Yes	Unknown	Part of the end-users is involved; no healtcare professionals?								c.a.figueroa@berkeley.edu <c.a.figueroa@berkeley.edu>	Yes, 07-03	No	no	Yes
Effectiveness of a chat-bot for the adultpopulation to quit smoking: protocol of apragmatic clinical trial in primary care(Dejal@)	INTERVENTIE NIET TE VINDEN / LIJKT ALSOF HIJ NOG GEMAAKT MOET WORDEN																													joseavil@gmail.com	Yes, 07-03	No	no	Yes
Artificial Intelligence Augmented Training in Skin Cancer Diagnostics for General Practitioners	Ai model niet te vinden																													gustav.gede.nervil@regionh.dk	Yes, 07-03	No	no	yes
Effect of an artificial intelligence-assisted tool on non-valvular atrial fibrillation anticoagulation management in primary care: protocol for a cluster randomized controlled trial	Interventie niet te vinden!																													see mail	Yes, 01-06		no
Changing antibiotic prescribing practices in outpatient primary care settings in China: Study protocol for a health information system-based cluster-randomised crossover controlled trial	Ai model moet nog worden gemaakt lijkt het																													See mail	yes

## Sheet: Effectiveness
Author, year	Report of mediators	Report of moderators	Intent-to-treat	Imputation procedures	Quality-of-life measures	Positive outcomes	Unintended consequences measures/results (negative outcomes, adverse events)	Percent attrition (at program completion)	Cost-effectiveness	Qualitative methods to measure efficacy/effectiveness
Hickey MD, et al. (2021)					N/A	A streamlined hypertension care model integrated with the existing HIV care delivery system was associated with a 21% reduction in 3-year mortality among nonpregnant adults with baseline uncontrolled hypertension, compared to optimized standard of care in control communities	Mortality, but unclear if due to intervention		Our estimated hypertension care cost: $11.39 USD/person/year for HIV-uninfected individuals and $6.29 USD/person/year for HIV-infected individuals [42]. Much lower than the $77.65 USD/person/year in non-integrated settings used in this analysis. The SEARCH model may be more cost-effective than previous estimates.	N/A
Ross JAD, et al. (2022)					N/A	Mean change at 12 months was -3.1kg, p<0.001 for HbA1c. Access t opeer support and a website and telephone sevice was associated with significantly greater reductions in HbA1c and weight.	N/A		N/A	N/A
Plutzky J, et al. (2022)					N/A	Using remote algorithm-driven software directed by non–licensed navigators under pharmacist/cardiologist supervision significantly improved guideline-directed cholesterol management in high ASCVD risk, EMR-identified patients.	No adverse events, but safety with remote management is a central concern, requiring low thresholds for excluding patients		N/A	N/A
Sidebottom AC, et al. (2021)a,1					N/A	Adults from the intervention community showed greater rates of control for several CVD risk factors (BP, LDL, TC, TG) and overall CVD risk over six years.	N / A		N/A	N/A
Wilson KE, et al. (2021)					N/A	N/A	N/A		N/A	N/A
Kozlowska O, et al. (2020)					N/A	Eighteen virtual clinics across seven teams took place over six months between March and July 2017 with organisation, resources, policies, education and approximately 150 individuals discussed. The feedback from primary care was positive with growing knowledge and confidence managing people with complex diabetes in primary care.	N/A		N/A	Surveys and observations
Baer HJ, et al. (2020)					N/A	There was a significant difference in weight change at 12 months by the group with a mean weight change of –1.2 kg (95% CI, –2.1 to –The use of the online program was not significantly different in the online program only group and the combined intervention group (0.3 kg) in the usual care group, –1.9 kg (95% CI, –2.6 to –1.1 kg) in the online program only group, and –3.1 kg (95% CI, –3.7 to –2.5…	N/A		N/A	N/A
Cykert S, et al. (2020)					N/A	The mean baseline risk was 23.4 percent (SD ± 12.6 percent). Postintervention, the absolute risk reduction was 6.3 percent (95% CI 6.3, 6.4). Models considering calendar time and stepped‐wedge controls revealed most of the improvement (4.0 of 6.3 percent) was attributable to the intervention and not secular trends.	N/A		Formal cost‐benefit analysis not included. Over 146,000 patients saw a 4% risk reduction, avoiding 5800 cardiovascular events in 10 years. Estimated cost savings: $63.8 million (assuming $11,000 per hospitalization) vs. $13.5 million for 18 practice facilitators.	N/A
Jølle A, et al. (2018)					N/A	N/A (In summary, the substantial 2-year diabetes incidence, the consistent increases in glycemia and BMI, the relatively low participation, and the low proportion achieving substantial weight reduction indicate that our low-grade intervention with basic lifestyle advice did not have clinically meaningful effect on diabetes prevention overall or in subgroups by age, sex, education level, depressiv…	N/A		N/A	N/A
Emerson JF, et al. (2016)					N/A	Multidisciplinary care that utilizes health coach-facilitated virtual visits is an intervention that could increase access to intensive primary care services in a vulnerable population. The methods tested are feasible and should be tested in a pragmatic randomized controlled trial to evaluate the impact on patient-relevant outcomes across multiple chronic diseases.	N/A		The only detectable difference between the intervention and control groups was a 25% higher rate of hospice costs. After multivariable adjustment, total medical costs and DME costs were lower for both cohorts in the post-intervention period (Table 5). In addition, the control group had lower inpatient, professional, hospice, and home health	N/A
Schwartz MD, et al. (2015)a,2					N/A	Change in mean blood pressure, blood pressure control, and smoking quit rates were similar across study groups. Patients on intervention teams were more likely to receive NRT (OR = 1.4; 95 % CI 1.2–1.6) and enrol in the disease management services MOVE! (OR = 1.2; 95 % CI 1.1–1.6) and Telehealth (OR = 1.7, 95 % CI 1.4–2.1) than patients on control teams.	N/A		N/A	N/A
Evans CD, et al. (2010)					N/A	the 85.2% follow-up group continued with statin therapy vs 67.0% in the control group (p=0.0005) also, statin initiations were more frequent in the follow-up group (75% vs 48.9%, p=0.013)	N/A		N/A	N/A
Van Houtven CH, et al. (2018)					N/A	There was a slight decrease in 1-year screening in 2 out of 3 domains (4% for Hba1C and 9% for lipid profile	N/A		The intervention and control cohorts did not have different Medicare utilization or total Medicare costs in the post-intervention period	N/A
Ashburner JM, et al. (2017)					N/A	The difference in the percentage point (PP) increase in outcome measures over follow-up was greater in PHC practices than in non-PHC practices for all measures among patients with diabetes (LDL-C, 4.6 PP; A1C, 4.8 PP; BP, 4.7 PP), cardiovascular disease (LDL-C, 3.3 PP), and hypertension (BP, 2.3 PP) (adjusted P all <.001).	N/A		N/A	N/A
Price-Haywood EG, et al. (2017)					N/A	The median time to achieve disease control was longer in the pharmacy group. Although 70% of all patients with poorly controlled hypertension achieved treatment goals within 7 months, less than 50% of patients with poorly controlled diabetes achieved A1c < 8 within 15 months, suggesting that diabetes was harder to manage overall.	N/A	NA	N/A	N/A
Wan EYF, et al. (2018)a,3					N/A	The cumulative incidence of all events (DM complications and all-cause mortality) was 23.2% in the RAMP-DM group vs 43.6% in the usual care group. Also significant reduction in CVD risk, microvascular complication, mortality, specialist attendance, hospital attendance and emergency attendance.	N/A		N/A	N/A
Clark CM Jr, et al.- (2001)					N/A	The RAMP-DM group had lower cardiovascular events incidence and net 0.2 decreases in Hba1c, systolic blood pressure decrease of 3.5 mmHg and decrease in 10-year cardiovascular event risk. A significant rise was also found in patients reaching Hba1c and systolic blood pressure goals.	N/A	NS	N/A	N/A
Clark CM Jr, et al.- (2001)					N/A	number of patients in the low-risk group increased by 51.1%, 97.4% of the patients hba1C >8% had a medication change, decrease risk for CVD form 25.4% to 20.2% and patients with a bloodpresure <130/85 mmhg increased form 23.8% to 44.6% . Patients and doctors expressed a increased satisfaction	N/A		N/A	N/A
Mori J. Krantz MD, et al. (2013)a,4					N/A	For the primary outcome, we observed modest, statistically significant reductions in FRS: −0.8% ±6.2% in the analysis population and −2.0% ±8.5% among those with an FRS greater than 10% at baseline.	N/A		The base-case scenario evaluating a 52-year-old male participant revealed an incremental cost savings of $3576 and a gain of 0.16 QALYs associated with the intervention. Cost savings were greater in at-risk populations	N/A
Jazowski SA, et al. (2020)a,5					N/A	62% (62/100) of Veterans contacted a healthcare provider to check their blood pressure, modify their medications, or obtain a referral for another health service (e.g., smoking cessation program). Compared with baseline, 45-day systolic blood pressure and diastolic blood pressure decreased an average 11 mmHg and 5 mmHg, respectively.	N/A		N/A	N/A
Yu EY, et al. (2016)					N/A	Compared with the usual care group after 12 months, significantly greater proportions of RAMP-HT participants achieved target BP (i.e. BP < 140/90 mHg) (OR ¼ 1.18, P < 0.01) and LDL-C levels (i.e. <3.4 mmol/l for patients with CVD risk 20% or <2.6 mmol/l for CVD risk >20%) (OR ¼ 1.13, P < 0.01). RAMP-HT participants also had significantly greater reduction in predicted 10-year CVD risk by 0.44% (…	N/A		N/A	N/A
Singh S, et al. (2022)					Among all people in the intervention group, WISDOM led to 51 [95%CI: 25; 76] QALYs gained. During those people' lifetime, WISDOM led to 253 [95%CI: 75; 404] QALYs gained.	WISDOM was associated with less atrial fibrillation [p = 0.001], albuminuria [p = 0.002] and blood pressure [p = 0.098]. Among all people in the intervention group.	N/A		Among all people in the intervention group, WISDOM saved £278,036 [95%CI: −631,900; 176,392] in the first 5 years after its implementation compared with care as usual. During those people' lifetime, WISDOM cost saving of £126,380 [95%CI: −1,466,008; 1,339,628].	N/A
Coordinating Healthcare with Artificial Intelligence-supported Technology in Atrial Fibrillation: CHAT-AF	Protocollen
mHealth app using machine learning to increase physical activity in diabetes and depression: clinical trial protocol for the DIAMANTEStudy	INTERVENTIE NIET TE VINDEN
Effectiveness of a chat-bot for the adultpopulation to quit smoking: protocol of apragmatic clinical trial in primary care(Dejal@)	Unknown		i) diabetes type II, nclusion criteria were nonoptimal glycemic control (glycated hemoglobin [HbA1c] over 6.5%), a sedentary lifestyle with no dedicated physical activity up to the recruitment to the study, and ownership of an Android-based smartphone with a data connection (Wi-Fi at home or cellular data). ii) Aanpassingen van leefstijlgewoonte; actieve beweging iii) leefstijlinterventie bij DT2…	Yes,The training data consisted of all previously collected xi,t and yi,t pairs. We trained a learning algorithm, specifically a linear regression algorithm with interactions, to predict yi,t from xi,t. (https://www.ncbi.nlm.nih.gov/pmc/articles/PMC5654735/)	Yes, see Feedback Message Policies		No	No?	no	No	Yes	no	Partly	Yes	Partly, calculation of the size has not been described		Partly, not to all end users. Lijkt erop dat patienten niet transparant kunnen inzien hoe de messages zijn ontwikkelt			Yes	Unknown	Part of the end-users is involved; no healtcare professionals?								c.a.figueroa@berkeley.edu <c.a.figueroa@berkeley.edu>	Yes, 07-03	No	no	Yes
Artificial Intelligence Augmented Training in Skin Cancer Diagnostics for General Practitioners	INTERVENTIE NIET TE VINDEN / LIJKT ALSOF HIJ NOG GEMAAKT MOET WORDEN																													joseavil@gmail.com	Yes, 07-03	No	no	Yes
Effect of an artificial intelligence-assisted tool on non-valvular atrial fibrillation anticoagulation management in primary care: protocol for a cluster randomized controlled trial	Ai model niet te vinden																													gustav.gede.nervil@regionh.dk	Yes, 07-03	No	no	yes
Changing antibiotic prescribing practices in outpatient primary care settings in China: Study protocol for a health information system-based cluster-randomised crossover controlled trial	Interventie niet te vinden!																													see mail	Yes, 01-06		no
	Ai model moet nog worden gemaakt lijkt het																													See mail	yes

## Sheet: Adoption
Author, year	Eligible, invited potential providers (staff)	Number of participating providers (staff)	Site participation (rate)	Description of intervention location	Method to identify setting	Average number of persons served per setting	Staff participation rate (The proportion of staff eligible and contacted that participated)	Method to identify target providers/staff	Level of expertise of providers	Inclusion/exclusion criteria for providers	Comparisons between targeted and participating providers (staff)	Statistical comparisons between targeted and participating providers (staff)	Measures of cost adoption	Dissemination beyond originally planned	Qualitative methods to measure adoption
Hickey MD, et al. (2021)			32 communities	N/A	At baseline, they conducted a community-wide census to enumerate residents in each of the 32 communities, followed by 2-week community health campaigns that offered screening for HIV, hypertension, and diabetes	N/A	N/A	N/A	Clinical officer and nurse. At baseline, we conducted a community-wide census to enumerate residents in each of the 32 communities, followed by 2-week community health campaigns that offered screening for HIV, hypertension, and diabetes	N/A					N/A
Ross JAD, et al. (2022)			9/8=112.5%	Nine geographical regions across England, including rural, semirural, urban, and metropolitan areas, with widely varying proportions of people from black and minority ethnic backgrounds, socioeconomic status and pre-existing levels of digital readiness and engagement with diabetes prevention.	N/A	402	N/A	N/A	Heatlhcare professionals: mostly GPs.	5 DDPI interventions: (1) that the intervention supported behavioural change; (2) was available by June 2017; (3) was localised for the English market; (4) was underpinned by an evidence-based approach; (5) did not require any further integration with existing health information technology (IT) systems before launching; (6) had a pricing system in place (although cost itself was not a criterion)					N/A
Plutzky J, et al. (2022)			19 practices	Blue Cross Blue Shield of Massachusetts in Brigham and Women's Hospital practices involving 192 primary care physicians.	EMR quiries identified patients through population-based screening	1021 / 19 = 53.75	N/A	Non-licensed patient navigators received training from program pharmacists, cardiologits, and lipidologists.	Non-licensed patient navigators, possessing at least a bachelor's degree, under professional supervision	Possesing at least a bachelor's degree					N/A
Sidebottom AC, et al. (2021)a,1			Health care in this community is provided primarily by 1 health system (Allina Health) that operates the New Ulm Medical Center (NUMC).	he priority zip code has a population of 16,759, with 7855 (47%) residents in the 40–79-year age range. The community is racially homogeneous at 98% white and 1% Hispanic. Health insurance levels are high, with an estimated 4% of residents lacking insurance. Among residents ages ≥25 years, 22% have a bachelor's degree or higher.25 Health care in this community is provided primarily by 1 health sy…	N/A	The target ZIP code has a population of 16.759, with 7855 (47%) residients in the 40-79 year age range.	N/A	N/A	The HONU model aligns with evidence-based strategies and AHA guidelines for improving cardiovascular health at the community level by partnering with healthcare organizations, public sector, community organizations, and employers to implement a comprehensive set of interventions adression behaviors through a variety of settings and intervening at all levels of the social-ecological model.	N/A					N/A
Wilson KE, et al. (2021)			8 primary care clinics	Affiliated with the Nebraska Medicine healthcare system	Largest volume of potential participants identified in the EHR	1408	Total physicians at each clinic ranged from 3 to 36 with a median of five physicians per clinic	N/A	N/A	N/A					N/A
Kozlowska O, et al. (2020)			18 virtual clinics across seven teams	The clinics were organised around three main items on the agenda, the results of the audit, the care of patients identified in the predefined searches (risk stratification), and the care of other complex patients as requested by the primary healthcare professionals. The integral part of joint working between the clinics was case management with the discussions of the patients’ care and decisions …	N/A	N/A	N/A	N/A	Community and secondary specialist diabetes care providers	N/A					Surveys and observations
Baer HJ, et al. (2020)			24 primary care clinics	Brigham and Women’s Hospital Primary Care Center of Excellence, a group of 15 primary care practices with approximately 170 primary care physicians. The 15 primary care practices were divided into 24 clinics based on preexisting administrative divisions	Prior to randomization, the 24 clinics were grouped into 3 strata: hospital-based clinics, community-based clinics, and community health centers	280 patients	Each practice has at least one population health manager (PHM), a non-clinical staff member who conducts outreach with patients in specific target group	N/A	Clinical staff: g staff physicians, residents or fellows, and nurse practitioners or physician assistants, non clinical: population health managers	N/A					N/A
Cykert S, et al. (2020)			219 small primary care practices / 801 = 27.3%	North Carolina; independent practices, Rural Health Centers, and Federally Qualified Health Centers (FQHC) that lacked organizational support for workflow redesign and development of tailored quality reports derived from their EHRs	Community Care of North Carolina (CCNC) representatives facilitated the recruitment of the participating practices by identifying practices through their participation in North Carolina Medicaid's medical home program.	146826 / 219 = 670,4	N/A	N/A	N/A	N/A					N/A
Jølle A, et al. (2018)			N/A	OGTT: n/s. Examination: probably at outpatient clinics. However n/s. ''One of the study nurses participated at almost all the OGTTs, to ensure equal procedures according to the written study protocol throughout the study.'' Educational session: in the 23 municipalities.	N/A	N/A	N/A	N/A	Physician, nurse with a clinical postgraduate education in Diabetic Nursing	N/A					N/A
Emerson JF, et al. (2016)			4 counties	High risk: 5 sets of home visits by team, every 6 months. Assistance between visits. Team includes nurses, pharmacists, social workers, dietitians, patient navigators, community health workers. Moderate risk: 12 monthly calls by interventionis, mailers reinforcing/supplementing information during calls. Low risk: community based events, diabetes self-management, quality improvement with current s…	N/A	9557 patients with type 2 diabetes in SEDI intervention. 602 patients in high risk intervention (2000 screened). All 4 counties held events in which attendance was not enumerated. Though it is difficult to quantify with precision, tens of thousands of community members in the 4 counties were exposed to community-based events, approaching the goal of 70,000 persons.	N/A	N/A	High risk team includes nurses, pharmacists, social workers, dietitians, patient navigators, community health workers	N/A					N/A
Schwartz MD, et al. (2015)a,2			20 / 44 primary care teams	clinics at two VA New York Harbor Healthcare System (VA NYHHS)	N/A	407	All 18 nurse case managers and 50/51 eligible primary care providers participated in the study.	N/A	In the PACT model, panels of patients are cared for by teams led by a primary care provider (PCP), a nurse care manager (RNCM), a Licensed Practical Nurse (LPN), and a clerk, with support from an extended team including a social worker, pharmacist, dietician, and psychologist. In this model, nurses are expected to expand their traditional roles to become care managers and to facilitate panel mana…	In this model, nurses are expected to expand their traditional roles to become care managers and to facilitate panel management. However, it is uncertain if teams have the skills, tools, or time to successfully manage panels					N/A
Evans CD, et al. (2010)			In 1 family medicine pratice	In 1 family medicine pratice with 12 GP's taking care of more than 30000 patients	N/A	number of patients with a risk factor of CVD is not discribed, in total 30.000 patients	N/A	N/A	A specily trained Pharmasist	N/A					N/A
Van Houtven CH, et al. (2018)			4 counties	High risk: 5 sets of home visits by team, every 6 months. Assistance between visits. Team includes nurses, pharmacists, social workers, dietitians, patient navigators, community health workers. Moderate risk: 12 monthly calls by interventionis, mailers reinforcing/supplementing information during calls. Low risk: community based events, diabetes self-management, quality improvement with current s…	N/A	9557 patients with type 2 diabetes in SEDI intervention. 602 patients in high risk intervention (2000 screened). All 4 counties held events in which attendance was not enumerated. Though it is difficult to quantify with precision, tens of thousands of community members in the 4 counties were exposed to community-based events, approaching the goal of 70,000 persons.	N/A	N/A	High risk team includes nurses, pharmacists, social workers, dietitians, patient navigators, community health workers	N/A					N/A
Ashburner JM, et al. (2017)			18 practises	Massachusetts General Hospital Primary Care Practice-Based Research Network, consisting of 18 primary care practices	N/A	12,316 patients with diabetes (4206 in PHC and 8110 in non-PHC practices); 12,591 patients with CVD (4027 in PHC and 8529 in non-PHC practices); and 41,184 patients with HTN (14,461 in PHC and 26,723 in non-PHC practices)	N/A	PHCs were assigned so that practices reflected network diversity with regard to size, type (hospital-based, community-based, or community health center), and baseline quality scores	Training curriculum was developed for PHCs that included clinical instruction focused on chronic disease management and preventive health as well as the basics of health coaching and motivational interviewing. Additionally, PHCs were trained on optimal use of the clinical registry tool and the EHR and participated in a customized process improvement curriculum focused on process mapping and Plan-…	N/A					N/A
Price-Haywood EG, et al. (2017)			N/A	Primary care practise led by a multi diseplinary team of (psychiatrist, social workers, clinical pharmasist, social workers, Primiry care providers	N/A	NA	NA	NA	Primary care provideres including Clinical pharmasist, psychiatrist, social workers, clinical pharmasist, social workers	N/A	Barrier: physican hasitation to reffer patients to pharmasist. Facilitator: availebility of internal and external resourses and health information rechnology data infra structure				N/A
Wan EYF, et al. (2018)a,3			All 74 General Out Patients Clinics in Hong Kong	Alle General Out patients clinics in Hong Kong	N/A	N/A	N/A	N/A	General Outpatients clinci doctros	N/A					N/A
Clark CM Jr, et al.- (2001)			All 74 General Out Patients Clinics in Hong Kong	Alle General Out patients clinics in Hong Kong	N/A	N/A	N/A	N/A	N/A	N/A	NA				N/A
Clark CM Jr, et al.- (2001			Two clinics with in total of 14 health care providers	N/A	N/A	1121 in tow clincs	14 out of 14	N/A	Medical doctors	N/A					N/A
Mori J. Krantz MD, et al. (2013)a,4			20 centers	12 public health agencies (incl. 1 visiting nurse association & 1 health education center) and 8 health care delivery agencies, such as 4 community health centers and 4 rural hospitals. Outreach venues: churches, barbershops, local businesses, migrant farming areas, homeless shelters, grocery stores, and large-scale screening events in frontier counties due to low population density.	N/A	35	22/22=100%	N/A	a lay person trained to carry out specific health interventions	N/A					N/A
Jazowski SA, et al. (2020)a,5			N/A	Rural North Carolina, integrated health care system (Veterans Health Administration)	N/A	N/A	N/A	N/A	N/A	N/A					N/A
Yu EY, et al. (2016)			N/A	N/A	N/A	N/A	N/A	N/A	Each team member had a well defined role: the care-manager nurse provided patient education on hypertension knowledge, self-BP monitoring, adherence to drug and lifestyle advices on diet, exercise and alcohol consumption, informed other team members on individual patient’s risk profile via electronic reminder system and referred the patients to respective services by other team members according …	N/A					N/A
Singh S, et al. (2022)			WISDOM was first implemented in December 2017 and recruited 94% of GPs in West Hampshire within a year. Facing similar difficulties in reaching the NICE Diabetes targets, the Southampton City CCG started commissioning the WISDOM project in September 2018, with an uptake by GPs of about 54% by the end of this year.	Diabetes care services in the two CCG areas are different in size, range from long‐established specialist‐led community‐based care in West Hampshire to traditional hospital‐led care in Southampton City, and cover a variety of population in terms of socioeconomic deprivation and residence and urban/rural area.	N/A	N/A	N/A	N/A	Practice Nurses, General practitioners (with special interest)	N/A					N/A
Coordinating Healthcare with Artificial Intelligence-supported Technology in Atrial Fibrillation: CHAT-AF	Protocollen
mHealth app using machine learning to increase physical activity in diabetes and depression: clinical trial protocol for the DIAMANTEStudy	INTERVENTIE NIET TE VINDEN
Effectiveness of a chat-bot for the adultpopulation to quit smoking: protocol of apragmatic clinical trial in primary care(Dejal@)	Unknown		i) diabetes type II, nclusion criteria were nonoptimal glycemic control (glycated hemoglobin [HbA1c] over 6.5%), a sedentary lifestyle with no dedicated physical activity up to the recruitment to the study, and ownership of an Android-based smartphone with a data connection (Wi-Fi at home or cellular data). ii) Aanpassingen van leefstijlgewoonte; actieve beweging iii) leefstijlinterventie bij DT2…		Yes,The training data consisted of all previously collected xi,t and yi,t pairs. We trained a learning algorithm, specifically a linear regression algorithm with interactions, to predict yi,t from xi,t. (https://www.ncbi.nlm.nih.gov/pmc/articles/PMC5654735/)				Yes, see Feedback Message Policies	No	No?	no	No	Wordt in de RCT eigenlijk external validation gedaan?	Yes	Partly	Yes	Partly, calculation of the size has not been described		Partly, not to all end users. Lijkt erop dat patienten niet transparant kunnen inzien hoe de messages zijn ontwikkelt			Yes	Unknown	Part of the end-users is involved; no healtcare professionals?								c.a.figueroa@berkeley.edu <c.a.figueroa@berkeley.edu>	Yes, 07-03	No	no	Yes
Artificial Intelligence Augmented Training in Skin Cancer Diagnostics for General Practitioners	INTERVENTIE NIET TE VINDEN / LIJKT ALSOF HIJ NOG GEMAAKT MOET WORDEN																																joseavil@gmail.com	Yes, 07-03	No	no	Yes
Effect of an artificial intelligence-assisted tool on non-valvular atrial fibrillation anticoagulation management in primary care: protocol for a cluster randomized controlled trial	Ai model niet te vinden																																gustav.gede.nervil@regionh.dk	Yes, 07-03	No	no	yes
Changing antibiotic prescribing practices in outpatient primary care settings in China: Study protocol for a health information system-based cluster-randomised crossover controlled trial	Interventie niet te vinden!																																see mail	Yes, 01-06		no
	Ai model moet nog worden gemaakt lijkt het																																See mail	yes

## Sheet: Implementation
Author, year	Intervention description	Theory-based	Engagement	Engagement to inform intervention	Number of intervention contacts	Timing of intervention contacts	Duration of intervention contacts	Extent protocol delivered as intended (fidelity)	Consistency of implementation across settings or providers	Tailoring of intervention	Participant attendance/completion rates	Measure of intervention cost	Qualitative methods to measure implementation
Hickey MD, et al. (2021)	Hypertension, diabetes, and HIV treatment were provided using an integrated care model, which featured a nurse-driven triage system to tailor visits based on patient need and reduce waiting time, flexible clinic hours, phone-based appointment reminders, telephone access to clinicians, and a welcoming environment with clinicians and staff trained on providing friendly services.	N/A	N/A		Patients: at least 3 times a year. Clinicial staff received initial training on treatment algorithms and referesher trainings approximately twice per year during the study.	First, at community health campaigns, patients were introduced to a clinic staff member, in person or by phone, and were given a phone number to call with questions. Second, individuals with comorbid HIV infection who missed their initial clinic appointment received a phone call or, if the phone call was unsuccessful, a home visit to reschedule their appointment. We defined linkage to hypertensio…	3 years		All of the intervention activities are implemented by the 32 practices			a marginal cost increase of $1.16 USD per person	N/A
Ross JAD, et al. (2022)	Five different digital health intervention providers were included in the pilot. DHIs offered behavior change support around diet, weight loss, and increased physical activity, including information, personalized goal setting, monitoring, and feedback.	N/A	This led to a shortlist of 14 interventions, which were reviewed by subject matter experts including behaviour change theory experts, clinical safety officers, GPs, diabetologists, diabetes specialist nurses and dieticians.		Patients were contacted by mail and telephone after approval for participation. Follow-up telephone calls followed.	The DHIs were required to be delivered over 12 months, alhough the intensity of the delivery varied, with some providing intense support for th efirst 6 or 12 weeks, follwed by less frequent monitoring.	12 months		All of the intervention activities are implemented by the 9 demonstrator sites			N/A	N/A
Plutzky J, et al. (2022)	Contacted patients received cholesterol education and were offered a remote, guideline-derected, algorithmic cholesterol management program executed by trained but non-licensed 'navigators' under professional supervision. Navigators used telephone, proprietary software and internet resources to facilitate algorithm-driven, guideline-based medication initation/tiration, and laboratory testing unti…	N/A	N/A		Navigators carried out 5196 telephone-based contacts with 1324 participants. For the entire patient cohort, participants received on average 6.5 calls from navigators with 4.0 of those calls being answered by the patient. Among those wo completed the program; 6.6 with 4.5 of those successfully reaching the patient.	N / A	84 days average		All of the intervention activities are implemented by the 19 practices			N/A	N/A
Sidebottom AC, et al. (2021)a,1	Interventions in the HONU Project include preventive health care service enhancements, worksite- and community-based lifestyle behavior change programming, health-related social marketing, and environmental reengineering.	N/A	The HONU model aligns with evidence-based strategies and AHA guidelines, bringing together health care organizations, public sector, community, and employers. Comprehensive interventions promote optimal behaviors across various settings and social-ecological levels. Includes preventive care enhancements, lifestyle programs, social marketing, and environmental changes.		Depends on the intervention, see paper	Depends on the intervention, see paper	1 - 4 years		A weakness of this evaluation is possible undercounting related to inconsistent enrollment practices for some programs (cooking classes and grocery store tours) or lack of data for programs in which the enrollment was not through the HONU project directly, but sponsored by HONU (such as run/walk events or neighborhood health events).			N/A	N/A
Wilson KE, et al. (2021)	The digital DPP is a technology-enabled translation of the DPP lifestyle intervention [3] that consists of small group support, personalized health coaching, digital tracking tools, and weekly behavior change curriculum approved by the CDC Diabetes Prevention Recognition Program (the Omada Health Program®).	N/A	N / A		N / A	The program is inclusive of an initial 16-week intensive curriculum focusing on weight loss and a subsequent 36-week curriculum focusing on weight maintenance, with a total of 12 months of novel educational lessons	2 hours		N/A			N/A	N/A
Kozlowska O, et al. (2020)	Three elements of the intervention included 1) clinical audit, 2) risk stratification, and 3) the multi-disciplinary virtual clinics in the community.	N/A	N/A		All primary care healthcare professionals (GPs and primary care nurses) reported an increase in their contacts with the diabetes consultants and majority with the specialist diabetes nurses (DSNs): 26	Stage 3: the multi-disciplinary virtual clinics in the community.	N/A		The clinics were observed by a researcher with doctoral training in qualitative methodologies assessing the delivery of interventions to ensure they were provided in accordance with the protocol and delivered consistently if the participants adhered to the protocol, what modifications were made, and explore participants’ views of and satisfaction with the intervention.			N/A	Surveys and observations
Baer HJ, et al. (2020)	combined intervention, including an online weight management program integrated with population health management (additional support and outreach from nonclinical staff)	N/A	We collaborated with the BMIQ team to enhance the online program, based on input from co-investigators, providers, members of our Patient and Family Advisory Council (PFAC), and other stakeholders. We also conducted focus groups with primary care patients and interviews with providers; these methods are described elsewhere.		During the 12 months, the number of contacts with a research assistant or population health manager was much higher among participants in the combined intervention group than in the online program only group (median of 9 vs 3 contacts, respectively). The percentage of participants who had at least 1 consultation with a dietitian was 37.3% in the combined intervention group vs 28.7% in the online …	Patients in the online program only group were registered for the online program, were sent instructions about how to use the program, were provided a brief overview from a research assistant by phone, and were contacted by a research assistant approximately 7 days later to address question. If a patient did not have a measured and recorded weight in the EHR at 12 months (±90 days) after enrollme…	N/A		a group of 15 primary care practices with approximately 170 PCPs who provide comprehensive adult medical care for more than 150,000 patients throughout the greater Boston area. These practices are located in both urban and suburban locations, and they serve a racially and socioeconomically diverse population of patients.			N/A	Focus groups and interview to adapt an online weight management program and integrate it with population health management support, incorporating input from patients, PCPs, and other stakeholders; and to acquire feedback on the positive and negative aspects of the intervention.
Cykert S, et al. (2020)	The intervention consisted of educational tools (web‐based modules and live webinars), onsite PF, and utilization of a practice‐specific, cardiovascular population management dashboard that included risk stratification and monthly audit and feedback with measure‐specific run charts to guide quality improvement (QI).	N/A	Practice facilitators (also known as a practice coaches, QI coaches, and practice enhancement assistants) are specially trained individuals who work with primary care practices “to make meaningful changes designed to improve patients’ outcomes. They help physicians and quality improvement teams develop the skills they need to adapt clinical evidence to the specific circumstance of their practice …		N / A	Dashboards used as "reminder" function to flag high‐risk patients. Facilitators employed high‐leverage principles: change management, dashboards implementation, workflows, rapid cycle QI, protocols, templates, and decision support prompts for risk reduction. Emphasized proactive outreach to high‐risk patients beyond scheduled appointments.	N/A		Therefore, 219 met our criteria for analysis. Practices were randomly assigned to start dates creating 6 cohorts. Prior to the assigned start dates, all practices served as controls and then remained as controls until beginning their particular intervention phase. The three cohorts of high‐readiness practices received the intervention first followed by the three low‐readiness cohorts.			N/A	N/A
Jølle A, et al. (2018)	The intervention consisted of clinical examinations and subsequent group educational sessions at four time points: within 2 months after the HUNT3 Survey and approximately after additional 6, 12, and 24 months. (The educational session at 24 months took place at the end of follow-up and thus did not influence the outcomes in this study.)	N/A	N/A		4 examinations (baseline, 2nd DEPLAN examination,3rd DEPLAN examination, 4th DEPLAN examination). Moreover 3 educational sessions. Brochures were given at last educational session. no information about telephone contacts, letters.	Clinical examination + subsequent group educational sessions within 2 months after the HUNT3 Survey and approximately after additional 6, 12, and 24 months.	2.5 hour (education). Examination N/S		N/A			N/A	N/A
Emerson JF, et al. (2016)	The SEDI intervention represents an expanded focus on community outreach. Primary care providers referred patients with type 2 diabetes to the multidisciplinary SEDI team of physicians, nurses, social workers, nutritionists, diabetes educators, and community health workers. The SEDI team screened potential participants and, after categorizing them into low, moderate, and high risk of a serious ou…	N/A	N/A		High risk: 5 home visits, assistance between. Medium risk: 12 monthly calls + mailing. Low risk: community events	5 home visits every 6 months for high risk. For medium risk: 12 monthly calls	N/A		N/A			The intervention and control cohorts did not have different Medicare utilization or total Medicare costs in the post-intervention period, which was consistent with our hypothesis that total costs of care would not be higher.	Despite extensive reach, the team also reported challenges in altering the diabetes management in the intervention counties for multiple reasons, including extensive “life chaos” that they witnessed among community members [40]. Therefore, although awareness and education about diabetes may have increased, it did not translate into population-level improvements in screening, utilization, or costs…
Schwartz MD, et al. (2015)a,2	Teams assigned to the intervention groups worked with non-clinical Panel Management Assistants (PMAs) who monitored care gaps and conducted proactive patient outreach, including referrals, mail reminders and motivational interviewing by telephone.	N/A	N/A		Panel management managers met weekly with the study coordinator to review and standardize panel management implementation. PMAs joined biweekly PACT meetings to review patient lists and propose panel management strategies using a toolkit developed for the study, and then conducted patient outreach by phone and mail.	Panel management managers met weekly with the study coordinator to review and standardize panel management implementation. PMAs joined biweekly PACT meetings to review patient lists and propose panel management strategies using a toolkit developed for the study, and then conducted patient outreach by phone and mail.	N/A		All 18 RNCMs and 50/51 eligible PCPs participated in the study. The non-participating PCP’s team was in the PMA education group. While the PMA did not intervene with his/her patients, patients attributed to this PCP’s panel remained in the intervention group as allocated for all analysis, consistent with the most conservative intent-to-treat approach, since all PCPs on the team shared team member…			N/A	N/A
Evans CD, et al. (2010)	When patients were intrested they met with teh pharmasist for an intervieuw consisting of counseling of cardiovasculair desease, afterwards included patients were randomized into follow up of usual care group. In the follow up group treatment goals were set together with the pharmasist according to risk stratification,	N/A	N/A		Patients had at least one contact (email, face tot face or phone call) every 8 weeks.	- to communicate laboratory results, -to monitor clinical status 7-10 days after change clinical drug - 7-10 days after experiensing adverse eventis - to ensure that the patient procure anly follow up appointments - to provide with clinical goal reminders	N/A		N/A			N/A	N/A
Van Houtven CH, et al. (2018)	The SEDI intervention focuses on community outreach. Primary care refers type 2 diabetes patients to SEDI team (physicians, nurses, social workers, etc.). High-risk group receives 5 sets of home visits every 6 months, assistance between visits. Moderate risk: 12 monthly calls, reinforcing mailers. Low risk: community events, self-management, quality improvement, media activities, cooking demos, e…	N/A	N/A		High risk: 5 home visits, assistance between. Medium risk: 12 monthly calls + mailing. Low risk: community events	5 home visits every 6 months for high risk. For medium risk: 12 monthly calls	N/A		N/A			Costs were calculated by inpatient services, outpatient servises, physician services, skilled nursing facility care, hospice care, home health care, and durable medical payment by summing up the amount of claim type	N/A
Ashburner JM, et al. (2017)	population health coordinator was assined to practices to	N/A	N/A		N/A	N/A			Four trained central population health coordinator helpt 8 practises			N/A	N/A
Price-Haywood EG, et al. (2017)	In this pharmacy collabrative care program high risk patients for disease complications were identified and were seen by the pharmicist in addion to their primary care controls. During the visits the patients biometrics were measured, bariers of medication adherence were explorered, medication dosis were adjusted , education was given and slef managemnt goals were set.	N/A	N/A		NA	Length and frequency of follow up contactes were taillord to identividual patients circumstances	For hypertention management: Patients with PCP and PharmD took 7 month to active control vs 6 month for patients with only PCP (p<0.01). For DM it was 20 months vs 15 moths respectively (P <0.01)		N/A			N/A	N/A
Wan EYF, et al. (2018)a,3	All patients with DM were inrolled in to the RAMP-DM stratified in to very hig, high, medium, low and very low risk groups afer serries of assesments of risk factors and potential existing DM complications. For patients in different risk groups differnt management was used/	N/A	N/A		Lower number contacts in the RAMP DM group, aantallen niet beschreven	N/A	Follow up of three years		All GOPC work with the same protocol			N/A	N/A
Clark CM Jr, et al.- (2001)	All patients with DM were inrolled in to the RAMP-DM stratified in to very hig, high, medium, low and very low risk groups afer serries of assesments of risk factors and potential existing DM complications. For patients in different risk groups differnt management was used/	N/A	N/A		N/A	N/A	N/A		N/A			N/A	N/A
Clark CM Jr, et al.- (2001	At inclusion patients had an initial encouter patients had an physical and were instructed to self monitor their glucos. Patients were straftified in to low, medium or high risk groups for 7 catogories. If nessesay a additional control was planned. Patient had patient edducations ( 3 times 2 h) had a interim visist af 3 and 6 month.	N/A	N/A		6	Standard contact after risk stratification (phone call or physical) and after 3 and 6 moths	12 months		yes			N/A	N/A
Mori J. Krantz MD, et al. (2013)a,4	Program: 1) creating a decision-support algorithm that would generate tailored health messages based upon national treatment guidelines, 2) assessing participant readiness to change, 3) utilizing motivational interviewing techniques to promote healthy behavior change, 4) incorporating longitudinal follow-up for at-risk participants, 5) improving navigation into medical care and community resource…	From 2006 to 2009, a previous statewide CHW-based network provided CHD screening to medically underserved populations including urban, rural, and frontier regions of Colorado. The CHWs were deployed to provide point-of-service health screenings and education. In this population of 17 995 individuals, 82% were unaware of their risk for CHD, which suggested an important unmet public health need. Th…	The design of the overall program was informed by a team that consisted of both public health and health care professionals who engaged local stakeholders to tailor the program to the culture and needs of the community		1 counselling and action plan, 1 follow-up call 2 weeks later.The frequency and timing of additional follow-ups were decided by the CHW and participant. Finally, participants were encouraged to return within 3 to 12 months after the initial screening for a retest visit	See number of contacts	3 to 12 months		Yes			N/A	N/A
Jazowski SA, et al. (2020)a,5	(1) PHM identified adults with uncontrolled blood pressure or statin eligibility; (2) Patients received a letter with CVD risk details, self-management strategies, and discussion topics for their primary care team; (3) PHM entered a care plan in the EHR to aid treatment discussions; (4) Primary care team ordered appropriate treatment; (5) PHM monitored and reported progress.	Innovative care delivery models that use patient-generated health data, integrate non-physician providers into the primary care team, and facilitate patient-provider interaction have the potential to control CVD risk factors at the individual- and population-level	N/A		1 letter with CVD risk advice, and primary care team member(s) ordered treatment (pharmaceutical or behavioral) as appropriate	(1) PHM reviewed data to identify adults with uncontrolled blood pressure or eligible for statin therapy; (2) Patients received a letter explaining CVD risk, self-management, and discussion topics with their primary care team; (3) PHM entered a detailed care plan in EHR to facilitate treatment discussions; (4) Primary care team ordered appropriate treatment; (5) PHM monitored and reported progres…	N/A		N/A			N/A	N/A
Yu EY, et al. (2016)	The Risk Assessment and Management Programme–Hypertension (RAMP-HT) is an evidence-based [2, 4, 10], structured, protocol-driven multidisciplinary management programme launched by the HA in October 2011 to improve the quality of care (QOC) for HT patients in the public primary care setting.	N/A	N/A		Everyone has a CVD-risk assessment with a registered nurse. Patients were then stratified into low, medium or high-risk groups according to the 10-year CVD risk calculated. A multidisciplinary team comprising doctors, nurses, dieticians, physiotherapists and/or occupational therapists would then deliver individualized management targeted to the patient’s risk factors, lifestyle and compliance acc…	See number of contacts	N/A		N/A			N/A	N/A
Singh S, et al. (2022)	The WISDOM education programme consists of three educational sessions per year to care professionals from different disciplines and aims to equip them with skills necessary to promote participant self-management and monitoring	N/A	N/A		N/A	WISER includes sessions on the three treatment targets and some psychological intervention promoting participant self-management.	N/A		N/A			Intervention costs (i.e., costs to develop and implement WISDOM) were calculated from the annual budget from December 2017 to June 2018 as £6.56 per enrolled participant (i.e., £302,253/46,099). Intervention costs also included the GPs' remuneration medication costs of £5.92 per participant per year as there were signs that WISDOM led to the prescription of more expensive medicines such as Dapagl…	N/A
Coordinating Healthcare with Artificial Intelligence-supported Technology in Atrial Fibrillation: CHAT-AF		Protocollen
mHealth app using machine learning to increase physical activity in diabetes and depression: clinical trial protocol for the DIAMANTEStudy		INTERVENTIE NIET TE VINDEN
Effectiveness of a chat-bot for the adultpopulation to quit smoking: protocol of apragmatic clinical trial in primary care(Dejal@)		Unknown			i) diabetes type II, nclusion criteria were nonoptimal glycemic control (glycated hemoglobin [HbA1c] over 6.5%), a sedentary lifestyle with no dedicated physical activity up to the recruitment to the study, and ownership of an Android-based smartphone with a data connection (Wi-Fi at home or cellular data). ii) Aanpassingen van leefstijlgewoonte; actieve beweging iii) leefstijlinterventie bij DT2…	Yes,The training data consisted of all previously collected xi,t and yi,t pairs. We trained a learning algorithm, specifically a linear regression algorithm with interactions, to predict yi,t from xi,t. (https://www.ncbi.nlm.nih.gov/pmc/articles/PMC5654735/)	Yes, see Feedback Message Policies	No	No?	no	No	Wordt in de RCT eigenlijk external validation gedaan?	Yes	Partly	Yes	Partly, calculation of the size has not been described		Partly, not to all end users. Lijkt erop dat patienten niet transparant kunnen inzien hoe de messages zijn ontwikkelt			Yes	Unknown	Part of the end-users is involved; no healtcare professionals?								c.a.figueroa@berkeley.edu <c.a.figueroa@berkeley.edu>	Yes, 07-03	No	no	Yes
Artificial Intelligence Augmented Training in Skin Cancer Diagnostics for General Practitioners		INTERVENTIE NIET TE VINDEN / LIJKT ALSOF HIJ NOG GEMAAKT MOET WORDEN																													joseavil@gmail.com	Yes, 07-03	No	no	Yes
Effect of an artificial intelligence-assisted tool on non-valvular atrial fibrillation anticoagulation management in primary care: protocol for a cluster randomized controlled trial		Ai model niet te vinden																													gustav.gede.nervil@regionh.dk	Yes, 07-03	No	no	yes
Changing antibiotic prescribing practices in outpatient primary care settings in China: Study protocol for a health information system-based cluster-randomised crossover controlled trial		Interventie niet te vinden!																													see mail	Yes, 01-06		no
		Ai model moet nog worden gemaakt lijkt het																													See mail	yes

## Sheet: Maintenance
Author, year	Follow-up outcome measures at some duration after intervention termination	Attrition/loss to follow-up of individuals	Qualitative methods to measure individual maintenance of the intervention	Intervention alignment with the organization’s mission	Maintenance of the program after completion of the study	Modifications made to the original program	Institutionalization of the program in the setting or system	Attrition/loss to follow-up of settings	Qualitative methods to measure organizational maintenance/ sustainability	Individual score maintenance
Hickey MD, et al. (2021)	N/A	N/A	N/A		N/A	N/A		N/A	N/A	N/A
Ross JAD, et al. (2022)	N/A	N/A	N/A		N/A	N/A		N/A	N / A	N/A
Plutzky J, et al. (2022)	N/A	N/A	N/A		N/A	N/A		N/A	N / A	N/A
Sidebottom AC, et al. (2021)a,1	N/A	N/A	N/A		N/A	N/A		N/A	N/A	N/A
Wilson KE, et al. (2021)	N/A	N/A	N/A		N/A	N/A		N/A	N/A	N/A
Kozlowska O, et al. (2020)	N/A	N/A	N/A		N/A	Across the practices, the primary care staff (GPs, primary care nurses, practice managers) reported changes on the practice level that have been introduced following the clinics: adopting the Year of Care approach promoted at the clinics continuing with risk stratification and searching the patient lists for patients at risk focusing more on blood pressure in patients (specific interventions incl…		N/A	N/A	N/A
Baer HJ, et al. (2020)	N/A	N/A	N/A		N/A	Enhancements to patient interface: 13 new educational sessions added (total 33 over 12 months, see Table 1), exchange-based meal plans for easier substitutions, integration with Lose It! app, new alerts and reminders, mobile-responsive version, and translation to Spanish. Professional interface improved with progress notes, new reporting features for outreach, and patient summary report.		N/A	N/A	N/A
Cykert S, et al. (2020)	N/A	N/A	N/A		N/A	N/A		N/A	N/A	N/A
Jølle A, et al. (2018)	N/A	N/A	N/A		N/A	N/A		N/A	N/A	N/A
Emerson JF, et al. (2016)	N/A	N/A	N/A		Future interventions that explicitly address the “life chaos” witnessed by the SEDI team and that provide nonclinical components (e.g., vouchers for medications or transportation) may lead to different screening, utilization, and cost outcomes.	N/A		N/A	N/A	N/A
Schwartz MD, et al. (2015)a,2	N/A	N/A	N/A		N/A	N/A		N/A	N/A	N/A
Evans CD, et al. (2010)	N/A	N/A	N/A		N/A	N/A		N/A	N/A	N/A
Van Houtven CH, et al. (2018)	N/A	N/A	N/A		Future interventions that explicitly address the “life chaos” witnessed by the SEDI team and that provide nonclinical components (e.g., vouchers for medications or transportation) may lead to different screening, utilization, and cost outcomes.	N/A		N/A	N/A	N/A
Ashburner JM, et al. (2017)	N/A	N/A	N/A		N/A	N/A		N/A	N/A	N/A
Price-Haywood EG, et al. (2017)	N/A	N/A	N/A	NA	N/A	N/A		N/A	N/A	N/A
Wan EYF, et al. (2018)a,3	N/A	N/A	N/A		N/A	NA		NA	NA	N/A
Clark CM Jr, et al.- (2001)	N/A	N/A	N/A		Yes, there will be a follow up study for the long term effects	NA		NA	NA	N/A
Clark CM Jr, et al.- (2001	N/A	N/A	N/A		Sound basis to desing future programs and develpment of a educational program for physitians to see if these protocols can be adapted to other setting.	NA		NA	NA	N/A
Mori J. Krantz MD, et al. (2013)a,4	N/A	N/A	N/A		N/A	N/A		N/A	N/A	N/A
Jazowski SA, et al. (2020)a,5	N/A	N/A			To enhance our understanding of the TEAM implementation process, they will evaluate implementation processes and patient-level outcomes in a one-arm, pre-post design.	The letter was modified to better inform patients of their immediate CVD risk (blood pressure was used instead of Atherosclerotic Cardiovascular Disease Risk Score)		N/A		N/A
Yu EY, et al. (2016)	N/A	N/A			N/A	N/A		N/A		N/A
Singh S, et al. (2022)	N/A	N/A			N/A	N/A		N/A		N/A
Coordinating Healthcare with Artificial Intelligence-supported Technology in Atrial Fibrillation: CHAT-AF	Protocollen
mHealth app using machine learning to increase physical activity in diabetes and depression: clinical trial protocol for the DIAMANTEStudy	INTERVENTIE NIET TE VINDEN
Effectiveness of a chat-bot for the adultpopulation to quit smoking: protocol of apragmatic clinical trial in primary care(Dejal@)	Unknown		i) diabetes type II, nclusion criteria were nonoptimal glycemic control (glycated hemoglobin [HbA1c] over 6.5%), a sedentary lifestyle with no dedicated physical activity up to the recruitment to the study, and ownership of an Android-based smartphone with a data connection (Wi-Fi at home or cellular data). ii) Aanpassingen van leefstijlgewoonte; actieve beweging iii) leefstijlinterventie bij DT2…	Yes,The training data consisted of all previously collected xi,t and yi,t pairs. We trained a learning algorithm, specifically a linear regression algorithm with interactions, to predict yi,t from xi,t. (https://www.ncbi.nlm.nih.gov/pmc/articles/PMC5654735/)	Yes, see Feedback Message Policies	No	No?	no	No	Wordt in de RCT eigenlijk external validation gedaan?	no	Partly	Yes	Partly, calculation of the size has not been described		Partly, not to all end users. Lijkt erop dat patienten niet transparant kunnen inzien hoe de messages zijn ontwikkelt			Yes	Unknown	Part of the end-users is involved; no healtcare professionals?								c.a.figueroa@berkeley.edu <c.a.figueroa@berkeley.edu>	Yes, 07-03	No	no	Yes
Artificial Intelligence Augmented Training in Skin Cancer Diagnostics for General Practitioners	INTERVENTIE NIET TE VINDEN / LIJKT ALSOF HIJ NOG GEMAAKT MOET WORDEN																												joseavil@gmail.com	Yes, 07-03	No	no	Yes
Effect of an artificial intelligence-assisted tool on non-valvular atrial fibrillation anticoagulation management in primary care: protocol for a cluster randomized controlled trial	Ai model niet te vinden																												gustav.gede.nervil@regionh.dk	Yes, 07-03	No	no	yes
Changing antibiotic prescribing practices in outpatient primary care settings in China: Study protocol for a health information system-based cluster-randomised crossover controlled trial	Interventie niet te vinden!																												see mail	Yes, 01-06		no
	Ai model moet nog worden gemaakt lijkt het																												See mail	yes

## Sheet: Public health impact
Author, year
Description	Reach (number of participants/number of eligible and invited people)	Efficacy (effect size of the intervention)	Adoption (number of delivery setting/number of eligible and invited settings)	Implementation (consistency of delivering intervention components)	Maintenance (number of settings that maintained the intervention after the initial phase/number of settings that stopped delivering the intervention).	[(Participation rate + ESkey outcomes + adoption rate + implementation rate)/4] × 100
Hickey MD, Ayieko J, Owaraganise A, Sim N, Balzer LB, Kabami J, Atukunda M, Opel FJ, Wafula E, Nyabuti M, Brown L, Chamie G, Jain V, Peng J, Kwarisiima D, Camlin CS, Charlebois ED, Cohen CR, Bukusi EA, Kamya MR, Petersen ML, Havlir DV. Effect of a patient-centered hypertension delivery strategy on all-cause mortality: Secondary analysis of SEARCH, a community-randomized trial in rural Kenya and U…	86,078 / 126,311 = 68%	-0.186	32/32 = 100%	All of the intervention activities are implemented by the 32 practices		((0,68-0,19+1+1)/4)*100 = 62,25
Ross JAD, Barron E, McGough B, Valabhji J, Daff K, Irwin J, Henley WE, Murray E. Uptake and impact of the English National Health Service digital diabetes prevention programme: observational study. BMJ Open Diabetes Res Care.	2734 / 3623 = 75%	-0.16	9/8=112.5%	All of the intervention activities are implemented by the 9 demonstrator sites.		((0,75-0,16+1,13+1)/4)*100 = 68
Plutzky J, Benson MD, Chaney K, Bui TV, Kraft M, Matta L, McPartlin M, Zelle D, Cannon CP, Dodek A, Gaziano TA, Desai AS, MacRae CA, Scirica BM. Population health management of low-density lipoprotein cholesterol via a remote, algorithmic, navigator-executed program. Am Heart J.	877/ 1631 = 54%	-1.41	19/19=100%	All of the intervention activities are implemented by the 19 practices		((0,54-1,41+1+1)/4)*100 - 28.25
Sidebottom AC, Benson G, Vacquier M, Pereira R, Hayes J, Boersma P, Boucher JL, Lindberg R, Pribyl B, VanWormer JJ. Population-Level Reach of Cardiovascular Disease Prevention Interventions in a Rural Community: Findings from the Heart of New Ulm Project. Popul Health Manag.	4195 / 7836 = 53%	N/A	N/A	A weakness of this evaluation is possible undercounting related to inconsistent enrollment practices for some programs (cooking classes and grocery store tours) or lack of data for programs in which the enrollment was not through the HONU project directly, but sponsored by HONU (such as run/walk events or neighborhood health events).		N/A
Wilson KE, Michaud TL, Almeida FA, Schwab RJ, Porter GC, Aquilina KH, Brito FA, Golden CA, Dressler EV, Kittel CA, Harvin LN, Boggs AE, Katula JA, Estabrooks PA. Using a population health management approach to enroll participants in a diabetes prevention trial: reach outcomes from the PREDICTS randomized clinical trial. Transl Behav Med.	545 / 596 = 95%	N/A	8/8=100%	N/A		N/A
Kozlowska O, Attwood S, Lumb A, Tan GD, Rea R. Population Health Management in Diabetes Care: Combining Clinical Audit, Risk Stratification, and Multidisciplinary Virtual Clinics in a Community Setting to Improve Diabetes Care in a Geographically Defined Population. An Integrated Diabetes Care Pilot in the North East Locality, Oxfordshire, UK. Int J Integr Care.	150 / 3560 = 4%	N/A	18/18=100%	N/A		N/A
Baer HJ, Rozenblum R, De La Cruz BA, Orav EJ, Wien M, Nolido NV, Metzler K, McManus KD, Halperin F, Aronne LJ, Minero G, Block JP, Bates DW. Effect of an Online Weight Management Program Integrated With Population Health Management on Weight Change: A Randomized Clinical Trial. JAMA.	840 / 26393 = 3.1%	-0.29	24/24=100%	All of the intervention activities are implemented by the 15 practices		((0,031-0,29+1+1)/4)*100 = 43.53
Cykert S, Keyserling TC, Pignone M, DeWalt D, Weiner BJ, Trogdon JG, Wroth T, Halladay J, Mackey M, Fine J, In Kim J, Cene C. A controlled trial of dissemination and implementation of a cardiovascular risk reduction strategy in small primary care practices. Health Serv Res.	219 / 801 = 27.3%	0.063	219 small primary care practices / 801 = 27.3%	All of the intervention activities are implemented by the 219 practices		(0,27+0,063+0,27+1)/4)*100 = 40.1
Jølle A, Åsvold BO, Holmen J, Carlsen SM, Tuomilehto J, Bjørngaard JH, Midthjell K. Basic lifestyle advice to individuals at high risk of type 2 diabetes: a 2-year population-based diabetes prevention study. The DE-PLAN intervention in the HUNT Study, Norway. BMJ Open Diabetes Res Care.	2634 / 5297 = 49.7%	N/A	N/A	N/A		N/A
Emerson JF, Welch M, Rossman WE, Carek S, Ludden T, Templin M, Moore CG, Tapp H, Dulin M, McWilliams A. A Multidisciplinary Intervention Utilizing Virtual Communication Tools to Reduce Health Disparities: A Pilot Randomized Controlled Trial. Int J Environ Res Public Health.	N/A	N/A	4/4=100%	N/A		N/A
Schwartz MD, Jensen A, Wang B, Bennett K, Dembitzer A, Strauss S, Schoenthaler A, Gillespie C, Sherman S. Panel Management to Improve Smoking and Hypertension Outcomes by VA Primary Care Teams: A Cluster-Randomized Controlled Trial. J Gen Intern Med.	N/A	N/A	20 / 44 = 45.5%	All 18 RNCMs and 50/51 eligible PCPs participated in the study		N/A
Evans CD, Eurich DT, Taylor JG, Blackburn DF. The Collaborative Cardiovascular Risk Reduction in Primary Care (CCARP) study. Pharmacotherapy.	176/252=69.9%	0.63	1	N/A		N/A
Van Houtven CH, Greiner MA, Heidenfelder B, Spratt SE, Granger BB, Dunham AA, Qualls LG, Curtis LH. Medicare utilization, screening, and costs among participants in the Southeastern Diabetes Initiative: A population-based evaluation. Prim Care Diabetes.	2000/9557=20.9%	N/A	4/4=100%	N/A		N/A
Ashburner JM, Horn DM, O'Keefe SM, Zai AH, Chang Y, Wagle NW, Atlas SJ. Chronic disease outcomes from primary care population health program implementation. Am J Manag Care.	(12316+12591+41184)/160123=41.3%	N/A	18/18=100%	N/A		N/A
Price-Haywood EG, Amering S, Luo Q, Lefante JJ. Clinical Pharmacist Team-Based Care in a Safety Net Medical Home: Facilitators and Barriers to Chronic Care Management. Popul Health Manag.	N/A	the effect sizes for systolic blood pressure, diastolic blood pressure, and hemoglobin A1c are 0.28, 0.20, and 0.48, respectively.	N/A	N/A		N/A
Wan EYF, Fung CSC, Jiao FF, Yu EYT, Chin WY, Fong DYT, Wong CKH, Chan AKC, Chan KHY, Kwok RLP, Lam CLK. Five-Year Effectiveness of the Multidisciplinary Risk Assessment and Management Programme-Diabetes Mellitus (RAMP-DM) on Diabetes-Related Complications and Health Service Uses-A Population-Based and Propensity-Matched Cohort Study. Diabetes Care.	N/A	0.532	1	All 74 GOPC work with the same protocol		N/A
iao FF, Fung CS, Wong CK, Wan YF, Dai D, Kwok R, Lam CL. Effects of the Multidisciplinary Risk Assessment and Management Program for Patients with Diabetes Mellitus (RAMP-DM) on biomedical outcomes, observed cardiovascular events and cardiovascular risks in primary care: a longitudinal comparative study. Cardiovasc Diabetol.	1248/18492= 6.5%	HbA1c: d = -0.45 TC: d = -0.11 LDL-C: d = -0.25 HDL-C: d = 0.08 Triglyceride: d = -0.11 SBP: d = -0.60 DBP: d = -0.48 BMI: d = -0.32	1	N/A		N/A
Clark CM Jr, Snyder JW, Meek RL, Stutz LM, Parkin CG. A systematic approach to risk stratification and intervention within a managed care environment improves diabetes outcomes and patient satisfaction. Diabetes Care.	370/550=67%	N/A	1	All of the intervention activities are implemented by the 2 clinics.		N/A
Mori J. Krantz MD, Stephanie M. Coronel MPH, Elizabeth M. Whitley PhD, Rita Dale MS, Jason Yost MD, and Raymond O. Estacio MD (2013). Effectiveness of a Community Health Worker Cardiovascular Risk Reduction Program in Public Health and Health Care Settings	698/4743=14.7%	Framingham Risk Score: -0.22 Body mass index: -0.22 Weight: -0.09 Systolic BP: -0.49 Diastolic BP: -0.64 Total cholesterol: -0.23 HDL cholesterol: 0.37 LDL cholesterol: -0.38	22/22=100%	All of the intervention activities are implemented by the 20 centers.		((0,15-0,22+1+1)/4)*100 = 48.25
Jazowski SA, Bosworth HB, Goldstein KM, White-Clark C, McCant F, Gierisch JM, Zullig LL. Implementing a Population Health Management Intervention to Control Cardiovascular Disease Risk Factors. J Gen Intern Med. 2020	62/100=60%	N/A	N/A	N/A		N/A
Yu EY, Wan EY, Mak IL, et al. Effects of risk assessment and management programme for hypertension on clinical outcomes and cardiovascular disease risks after 12 months: a population-based matched cohort studyDOI: 10.1101/2022.09.12.22279844.	10262/14648 = 70%	N/A	N/A	N/A		N/A
Singh, S., Price, H., Fayers, K., Leal, J., Donoghue, V., Hempenstall, J., Lewis, P., O'Halloran, P., & Tsiachristas, A. (2022). The WISDOM self-management intervention: A cost-effectiveness analysis to support the transformation of type 2 diabetes care in England. Diabetic medicine : a journal of the British Diabetic Association, 39(10), e14928. https://doi.org/10.1111/dme.14928	N/A	HbA1c (% HA [mmol/mol]): Mean difference = 7.4 - 7.5 = -0.1 Pooled standard deviation = sqrt(((1.4^2 + 1.6^2) / 2)) = 1.414 Effect size (Cohen's d) = -0.1 / 1.414 = -0.0708 HDL cholesterol (mmol/l): Mean difference = 1.27 - 1.26 = 0.01 Pooled standard deviation = sqrt(((0.4^2 + 0.4^2) / 2)) = 0.4 Effect size (Cohen's d) = 0.01 / 0.4 = 0.025 LDL cholesterol (mmol/l): Mean difference = 2.35 - 2.30 …	97% and 54%	N/A		N/A
